# Supplementary material for: A Self-Organizing Fuzzy Logic Classifier for Benchmarking Robot-Aided Blasting of Ship Hulls
Source: Sensors (Basel). 2020 Jun 5;20(11):3215. doi: 10.3390/s20113215 (PMC7308935; doi:10.3390/s20113215)
Supplement: Supplementary file 1 [file sensors-20-03215-s001.zip]

Archive with 1 entries (1 files):
- sensors-808937-supplementary.mp4
